# Supplementary material for: The Gut–Brain–Microbiome Axis in Bumble Bees
Source: Insects. 2020 Aug 10;11(8):517. doi: 10.3390/insects11080517 (PMC7469151; doi:10.3390/insects11080517)
Supplement: Supplementary file 1 [file insects-11-00517-s001.zip]

Archive with 2 entries (2 files):
- FMPER_data2_Fall2018.xlsx
- FMPER_bee_cognition_stats_final.pdf
