# Supplementary material for: The Gut–Brain–Microbiome Axis in Bumble Bees
Source: Insects. 2020 Aug 10;11(8):517. doi: 10.3390/insects11080517 (PMC7469151; doi:10.3390/insects11080517)
Supplement: Supplementary file 1 [file insects-11-00517-s001.zip › FMPER_data2_Fall2018.xlsx]

## Sheet: participation_score
bee	pot	colony	treatment	age	expmt_round	part_response	Note
1	3	L2	Microbe_Depleted	8	2	1
2	5	L3	Microbe_Inoculated	8	2	1
3	1	L3	Microbe_Depleted	8	2	1
4	4	L4	Microbe_Inoculated	8	2	1
5	2	L6	Microbe_Depleted	8	2	0	could not train
6	5	L4	Microbe_Inoculated	8	2	1
7	1	L3	Microbe_Depleted	8	2	1
8	5	L3	Microbe_Inoculated	8	2	1
9	3	L2	Microbe_Depleted	8	2	1
10	1	L3	Microbe_Depleted	8	2	1
11	4	L4	Microbe_Inoculated	8	2	1
12	3	L2	Microbe_Depleted	8	2	1
13	5	L3	Microbe_Inoculated	8	2	0	could not train
14	1	L3	Microbe_Depleted	8	2	1
15	5	L3	Microbe_Inoculated	8	2	1
16	1	L3	Microbe_Depleted	8	2	1
17	2	L6	Microbe_Depleted	8	2	1
18	4	L4	Microbe_Inoculated	8	2	0	could not train
19	11	L6	Microbe_Inoculated	8	2	1
20	12	L1	Microbe_Inoculated	8	2	1
21	6	L4	Microbe_Depleted	8	2	1
22	11	L6	Microbe_Inoculated	8	2	1
23	10	L2	Microbe_Inoculated	8	2	1
24	8	L2	Microbe_Depleted	8	2	1
25	7	L1	Microbe_Depleted	8	2	0	could not train
26	13	L4	Microbe_Inoculated	8	2	1
27	8	L2	Microbe_Depleted	8	2	1
28	11	L6	Microbe_Inoculated	8	2	1
29	6	L4	Microbe_Depleted	8	2	1
30	12	L1	Microbe_Inoculated	8	2	0	chose neither
31	10	L2	Microbe_Inoculated	8	2	1
32	8	L2	Microbe_Depleted	8	2	0	could not train
33	6	L4	Microbe_Depleted	8	2	1
34	7	L1	Microbe_Depleted	8	2	1
35	10	L2	Microbe_Inoculated	8	2	0	chose neither
36	7	L1	Microbe_Depleted	8	2	1
37	12	L1	Microbe_Inoculated	9	2	0	could not train
38	9	L3	Microbe_Depleted	9	2	1
39	12	L1	Microbe_Inoculated	9	2	0	could not train
40	9	L3	Microbe_Depleted	9	2	1
41	9	L3	Microbe_Depleted	9	2	1
42	10	L2	Microbe_Inoculated	9	2	1
43	9	L3	Microbe_Depleted	9	2	1
44	12	L1	Microbe_Inoculated	9	2	0	could not train
45	10	L2	Microbe_Inoculated	9	2	1
46	14	L6	Microbe_Depleted	8	2	0	could not train
47	19	L1	Microbe_Inoculated	8	2	1
48	15	L4	Microbe_Depleted	8	2	0	could not train
49	15	L4	Microbe_Depleted	8	2	1
50	14	L6	Microbe_Depleted	8	2	1
51	15	L4	Microbe_Depleted	8	2	1
52	14	L6	Microbe_Depleted	8	2	0	could not train
53	14	L6	Microbe_Depleted	8	2	0	chose neither
54	15	L4	Microbe_Depleted	8	2	0	chose neither
55	18	L2	Microbe_Inoculated	10	2	1
56	19	L1	Microbe_Inoculated	9	2	0	chose neither
57	20	L3	Microbe_Inoculated	9	2	1
58	16	L1	Microbe_Depleted	9	2	1
59	20	L3	Microbe_Inoculated	9	2	1
60	19	L1	Microbe_Inoculated	9	2	1
61	17	L2	Microbe_Depleted	9	2	1
62	20	L3	Microbe_Inoculated	9	2	1
63	16	L1	Microbe_Depleted	9	2	1
64	17	L2	Microbe_Depleted	9	2	0	chose neither
65	19	L1	Microbe_Inoculated	9	2	1
66	20	L3	Microbe_Inoculated	9	2	1
67	16	L1	Microbe_Depleted	9	2	0	could not train
68	17	L2	Microbe_Depleted	9	2	0	chose neither
69	18	L2	Microbe_Inoculated	10	2	0	chose neither
70	16	L1	Microbe_Depleted	9	2	1
71	18	L2	Microbe_Inoculated	10	2	1
72	18	L2	Microbe_Inoculated	10	2	1
73	18	L2	Microbe_Inoculated	10	2	0	could not train
74	23	L6	Microbe_Depleted	6	2	0	could not train
75	22	L6	Microbe_Inoculated	8	2	0	could not train
76	21	L6	Microbe_Inoculated	7	2	1
77	23	L6	Microbe_Depleted	6	2	1
78	23	L6	Microbe_Depleted	6	2	1
79	21	L6	Microbe_Inoculated	7	2	1
80	21	L6	Microbe_Inoculated	7	2	1
2A	3	E17	Microbe_Inoculated	8	1	1
4A	3	E17	Microbe_Inoculated	8	1	1
5A	4	E16	Microbe_Inoculated	8	1	1
6A	3	E17	Microbe_Inoculated	8	1	1
8A	4	E16	Microbe_Inoculated	8	1	1
12A	4	E16	Microbe_Inoculated	8	1	0	could not train
13A	3	E17	Microbe_Inoculated	8	1	1
15A	4	E16	Microbe_Inoculated	8	1	0	could not train
16A	3	E17	Microbe_Inoculated	8	1	1
17A	3	E17	Microbe_Inoculated	8	1	1
21A	3	E17	Microbe_Inoculated	8	1	1
25A	4	E16	Microbe_Inoculated	8	1	1
29A	6	E16	Microbe_Depleted	8	1	1
30A	9	E17	Microbe_Depleted	8	1	0	chose neither
32A	4	E16	Microbe_Inoculated	8	1	1
33A	6	E16	Microbe_Depleted	8	1	0	could not train
34A	9	E17	Microbe_Depleted	8	1	1
37A	4	E16	Microbe_Inoculated	8	1	0	chose neither
38A	6	E16	Microbe_Depleted	8	1	0	could not train
39A	9	E17	Microbe_Depleted	8	1	1
43A	6	E16	Microbe_Depleted	8	1	0	could not train
44A	9	E17	Microbe_Depleted	8	1	0	could not train
47A	6	E16	Microbe_Depleted	8	1	0	could not train
50A	9	E17	Microbe_Depleted	8	1	1
52A	9	E17	Microbe_Depleted	8	1	1
55A	6	E16	Microbe_Depleted	8	1	1
57A	6	E16	Microbe_Depleted	8	1	0	could not train
60A	6	E16	Microbe_Depleted	8	1	1
62A	12	E13	Microbe_Inoculated	8	1	1
65A	12	E13	Microbe_Inoculated	8	1	1
67A	12	E13	Microbe_Inoculated	8	1	0	could not train
68A	12	E13	Microbe_Inoculated	8	1	1
71A	12	E13	Microbe_Inoculated	8	1	0	could not train
73A	12	E13	Microbe_Inoculated	8	1	0	could not train
75A	12	E13	Microbe_Inoculated	8	1	1
78A	11	E13	Microbe_Depleted	8	1	0	could not train
80A	11	E13	Microbe_Depleted	8	1	1
82A	11	E13	Microbe_Depleted	8	1	1
84A	11	E13	Microbe_Depleted	8	1	0	could not train
85A	11	E13	Microbe_Depleted	8	1	1
86A	15	E15	Microbe_Depleted	8	1	1
89A	15	E15	Microbe_Depleted	8	1	1
90A	15	E15	Microbe_Depleted	8	1	1
92A	15	E15	Microbe_Depleted	8	1	1
94A	15	E15	Microbe_Depleted	8	1	1
96A	15	E15	Microbe_Depleted	8	1	1
97A	17	E13	Microbe_Inoculated	8	1	1
98A	17	E13	Microbe_Inoculated	8	1	1
99A	17	E13	Microbe_Inoculated	8	1	1
100A	17	E13	Microbe_Inoculated	8	1	1
101A	17	E13	Microbe_Inoculated	8	1	1

## Sheet: choice_score
bee	pot	colony	treatment	age	expmt_round	choice_response	Note
1	3	L2	Microbe_Depleted	8	2	1
2	5	L3	Microbe_Inoculated	8	2	0
3	1	L3	Microbe_Depleted	8	2	1
4	4	L4	Microbe_Inoculated	8	2	1
6	5	L4	Microbe_Inoculated	8	2	0
7	1	L3	Microbe_Depleted	8	2	1
8	5	L3	Microbe_Inoculated	8	2	1
9	3	L2	Microbe_Depleted	8	2	0
10	1	L3	Microbe_Depleted	8	2	1
11	4	L4	Microbe_Inoculated	8	2	0
12	3	L2	Microbe_Depleted	8	2	1
14	1	L3	Microbe_Depleted	8	2	1
15	5	L3	Microbe_Inoculated	8	2	0
16	1	L3	Microbe_Depleted	8	2	1
17	2	L6	Microbe_Depleted	8	2	1
19	11	L6	Microbe_Inoculated	8	2	1
20	12	L1	Microbe_Inoculated	8	2	0
21	6	L4	Microbe_Depleted	8	2	1
22	11	L6	Microbe_Inoculated	8	2	1
23	10	L2	Microbe_Inoculated	8	2	0
24	8	L2	Microbe_Depleted	8	2	1
26	13	L4	Microbe_Inoculated	8	2	1
27	8	L2	Microbe_Depleted	8	2	0
28	11	L6	Microbe_Inoculated	8	2	1
29	6	L4	Microbe_Depleted	8	2	0
31	10	L2	Microbe_Inoculated	8	2	1
33	6	L4	Microbe_Depleted	8	2	1
34	7	L1	Microbe_Depleted	8	2	1
36	7	L1	Microbe_Depleted	8	2	1
38	9	L3	Microbe_Depleted	9	2	0
40	9	L3	Microbe_Depleted	9	2	1
41	9	L3	Microbe_Depleted	9	2	1
42	10	L2	Microbe_Inoculated	9	2	1
43	9	L3	Microbe_Depleted	9	2	0
45	10	L2	Microbe_Inoculated	9	2	1
47	19	L1	Microbe_Inoculated	8	2	1
49	15	L4	Microbe_Depleted	8	2	1
50	14	L6	Microbe_Depleted	8	2	0
51	15	L4	Microbe_Depleted	8	2	0
55	18	L2	Microbe_Inoculated	10	2	1
57	20	L3	Microbe_Inoculated	9	2	0
58	16	L1	Microbe_Depleted	9	2	1
59	20	L3	Microbe_Inoculated	9	2	1
60	19	L1	Microbe_Inoculated	9	2	0
61	17	L2	Microbe_Depleted	9	2	1
62	20	L3	Microbe_Inoculated	9	2	1
63	16	L1	Microbe_Depleted	9	2	1
65	19	L1	Microbe_Inoculated	9	2	1
66	20	L3	Microbe_Inoculated	9	2	0
70	16	L1	Microbe_Depleted	9	2	1
71	18	L2	Microbe_Inoculated	10	2	1
72	18	L2	Microbe_Inoculated	10	2	0
76	21	L6	Microbe_Inoculated	7	2	1
77	23	L6	Microbe_Depleted	6	2	1
78	23	L6	Microbe_Depleted	6	2	1
79	21	L6	Microbe_Inoculated	7	2	1
80	21	L6	Microbe_Inoculated	7	2	0
2A	3	E17	Microbe_Inoculated	8	1	0
4A	3	E17	Microbe_Inoculated	8	1	1
5A	4	E16	Microbe_Inoculated	8	1	0
6A	3	E17	Microbe_Inoculated	8	1	0
8A	4	E16	Microbe_Inoculated	8	1	1
13A	3	E17	Microbe_Inoculated	8	1	1
16A	3	E17	Microbe_Inoculated	8	1	1
17A	3	E17	Microbe_Inoculated	8	1	1
21A	3	E17	Microbe_Inoculated	8	1	0
25A	4	E16	Microbe_Inoculated	8	1	0
29A	6	E16	Microbe_Depleted	8	1	0
32A	4	E16	Microbe_Inoculated	8	1	1
34A	9	E17	Microbe_Depleted	8	1	1
39A	9	E17	Microbe_Depleted	8	1	0
50A	9	E17	Microbe_Depleted	8	1	0
52A	9	E17	Microbe_Depleted	8	1	1
55A	6	E16	Microbe_Depleted	8	1	0
60A	6	E16	Microbe_Depleted	8	1	1
62A	12	E13	Microbe_Inoculated	8	1	1
65A	12	E13	Microbe_Inoculated	8	1	1
68A	12	E13	Microbe_Inoculated	8	1	1
75A	12	E13	Microbe_Inoculated	8	1	0
80A	11	E13	Microbe_Depleted	8	1	0
82A	11	E13	Microbe_Depleted	8	1	0
85A	11	E13	Microbe_Depleted	8	1	1
86A	15	E15	Microbe_Depleted	8	1	0
89A	15	E15	Microbe_Depleted	8	1	1
90A	15	E15	Microbe_Depleted	8	1	0
92A	15	E15	Microbe_Depleted	8	1	0
94A	15	E15	Microbe_Depleted	8	1	1
96A	15	E15	Microbe_Depleted	8	1	1
97A	17	E13	Microbe_Inoculated	8	1	1
98A	17	E13	Microbe_Inoculated	8	1	1
99A	17	E13	Microbe_Inoculated	8	1	1
100A	17	E13	Microbe_Inoculated	8	1	1
101A	17	E13	Microbe_Inoculated	8	1	1

## Sheet: round1_participation
bee	pot	colony	treatment	age	score
2A	3	E17	M	8	1
4A	3	E17	M	8	1
5A	4	E16	M	8	1
6A	3	E17	M	8	1
8A	4	E16	M	8	1
12A	4	E16	M	8	0	could not train
13A	3	E17	M	8	1
15A	4	E16	M	8	0	could not train
16A	3	E17	M	8	1
17A	3	E17	M	8	1
21A	3	E17	M	8	1
25A	4	E16	M	8	1
29A	6	E16	S	8	1
30A	9	E17	S	8	1	chose neither
32A	4	E16	M	8	1
33A	6	E16	S	8	0	could not train
34A	9	E17	S	8	1
37A	4	E16	M	8	1	chose neither
38A	6	E16	S	8	0	could not train
39A	9	E17	S	8	1
43A	6	E16	S	8	0	could not train
44A	9	E17	S	8	0	could not train
47A	6	E16	S	8	0	could not train
50A	9	E17	S	8	1
52A	9	E17	S	8	1
55A	6	E16	S	8	1
57A	6	E16	S	8	0	could not train
60A	6	E16	S	8	1
62A	12	E13	M	8	1
65A	12	E13	M	8	1
67A	12	E13	M	8	0	could not train
68A	12	E13	M	8	1
71A	12	E13	M	8	0	could not train
73A	12	E13	M	8	0	could not train
75A	12	E13	M	8	1
78A	11	E13	S	8	0	could not train
80A	11	E13	S	8	1
82A	11	E13	S	8	1
84A	11	E13	S	8	0	could not train
85A	11	E13	S	8	1
86A	15	E15	S	8	1
89A	15	E15	S	8	1
90A	15	E15	S	8	1
92A	15	E15	S	8	1
94A	15	E15	S	8	1
96A	15	E15	S	8	1
97A	17	E13	M	8	1
98A	17	E13	M	8	1
99A	17	E13	M	8	1
100A	17	E13	M	8	1
101A	17	E13	M	8	1
					21

## Sheet: round1_choice
bee	pot	colony	treatment	age	score
2A	3	E17	M	8	0
4A	3	E17	M	8	1
5A	4	E16	M	8	0
6A	3	E17	M	8	0
8A	4	E16	M	8	1
13A	3	E17	M	8	1
16A	3	E17	M	8	1
17A	3	E17	M	8	1
21A	3	E17	M	8	0
25A	4	E16	M	8	0
29A	6	E16	S	8	0
30A	9	E17	S	8	0	chose neither
32A	4	E16	M	8	1
34A	9	E17	S	8	1
37A	4	E16	M	8	0	chose neither
39A	9	E17	S	8	0
50A	9	E17	S	8	0
52A	9	E17	S	8	1
55A	6	E16	S	8	0
60A	6	E16	S	8	1
62A	12	E13	M	8	1
65A	12	E13	M	8	1
68A	12	E13	M	8	1
75A	12	E13	M	8	0
80A	11	E13	S	8	0
82A	11	E13	S	8	0
85A	11	E13	S	8	1
86A	15	E15	S	8	0
89A	15	E15	S	8	1
90A	15	E15	S	8	0
92A	15	E15	S	8	0
94A	15	E15	S	8	1
96A	15	E15	S	8	1
97A	17	E13	M	8	1
98A	17	E13	M	8	1
99A	17	E13	M	8	1
100A	17	E13	M	8	1
101A	17	E13	M	8	1

## Sheet: mortality_data_indiv
bee	pot	colony	expmt_round	treatment	day	mortality
1	1	L3	2	S	8	0		0=alive
2	1	L3	2	S	8	0		1=dead
3	1	L3	2	S	8	0
4	1	L3	2	S	8	0
5	1	L3	2	S	8	0
6	1	L3	2	S	8	0
7	1	L3	2	S	8	0
8	2	L6	2	S	8	0
9	2	L6	2	S	8	0
10	2	L6	2	S	8	0
11	3	L2	2	S	8	0
12	3	L2	2	S	8	0
13	3	L2	2	S	8	0
14	3	L2	2	S	8	0
15	4	L4	2	M	7	1
16	4	L4	2	M	8	0
17	4	L4	2	M	8	0
18	4	L4	2	M	8	0
19	4	L4	2	M	8	0
20	4	L4	2	M	8	0
21	5	L3	2	M	8	1
22	5	L3	2	M	8	0
23	5	L3	2	M	8	0
24	5	L3	2	M	8	0
25	5	L3	2	M	8	0
26	5	L3	2	M	8	0
27	5	L3	2	M	8	0
28	6	L4	2	S	8	1
29	6	L4	2	S	8	0
30	6	L4	2	S	8	0
31	6	L4	2	S	8	0
32	6	L4	2	S	8	0
33	7	L1	2	S	8	0
34	7	L1	2	S	8	0
35	7	L1	2	S	8	0
36	7	L1	2	S	8	0
37	7	L1	2	S	8	0
38	8	L2	2	S	6	1
39	8	L2	2	S	8	0
40	8	L2	2	S	8	0
41	8	L2	2	S	8	0
42	8	L2	2	S	8	0
43	8	L2	2	S	8	0
44	9	L3	2	S	8	1
45	9	L3	2	S	8	0
46	9	L3	2	S	8	0
47	9	L3	2	S	8	0
48	9	L3	2	S	8	0
49	9	L3	2	S	8	0
50	9	L3	2	S	8	0
51	10	L2	2	M	8	0
52	10	L2	2	M	8	0
53	10	L2	2	M	8	0
54	10	L2	2	M	8	0
55	10	L2	2	M	8	0
56	10	L2	2	M	8	0
57	10	L2	2	M	8	0
58	11	L6	2	M	8	0
59	11	L6	2	M	8	0
60	11	L6	2	M	8	0
61	11	L6	2	M	8	0
62	12	L1	2	M	8	1
63	12	L1	2	M	8	0
64	12	L1	2	M	8	0
65	12	L1	2	M	8	0
66	12	L1	2	M	8	0
67	12	L1	2	M	8	0
68	12	L1	2	M	8	0
69	12	L1	2	M	8	0
70	13	L4	2	M	1	1
71	13	L4	2	M	6	1
72	13	L4	2	M	6	1
73	13	L4	2	M	6	1
74	13	L4	2	M	7	1
75	13	L4	2	M	8	0
76	14	L6	2	S	5	1
77	14	L6	2	S	8	0
78	14	L6	2	S	8	0
79	14	L6	2	S	8	0
80	14	L6	2	S	8	0
81	14	L6	2	S	8	0
82	14	L6	2	S	8	0
83	15	L4	2	S	8	0
84	15	L4	2	S	8	0
85	15	L4	2	S	8	0
86	15	L4	2	S	8	0
87	15	L4	2	S	8	0
88	15	L4	2	S	8	0
89	16	L1	2	S	8	0
90	16	L1	2	S	8	0
91	16	L1	2	S	8	0
92	16	L1	2	S	8	0
93	16	L1	2	S	8	0
94	16	L1	2	S	8	0
95	16	L1	2	S	8	0
96	16	L1	2	S	8	0
97	16	L1	2	S	8	0
98	17	L2	2	S	6	1
99	17	L2	2	S	7	1
100	17	L2	2	S	8	0
101	17	L2	2	S	8	0
102	17	L2	2	S	8	0
103	17	L2	2	S	8	0
104	17	L2	2	S	8	0
105	17	L2	2	S	8	0
106	18	L2	2	M	3	1
107	18	L2	2	M	3	1
108	18	L2	2	M	5	1
109	18	L2	2	M	8	0
110	18	L2	2	M	8	0
111	18	L2	2	M	8	0
112	18	L2	2	M	8	0
113	18	L2	2	M	8	0
114	18	L2	2	M	8	0
115	18	L2	2	M	8	0
116	19	L1	2	M	8	0
117	19	L1	2	M	8	0
118	19	L1	2	M	8	0
119	19	L1	2	M	8	0
120	19	L1	2	M	8	0
121	20	L3	2	M	8	0
122	20	L3	2	M	8	0
123	20	L3	2	M	8	0
124	20	L3	2	M	8	0
125	20	L3	2	M	8	0
126	20	L3	2	M	8	0
127	20	L3	2	M	8	0
128	21	L6	2	M	3	1
129	21	L6	2	M	5	1
130	21	L6	2	M	5	1
131	21	L6	2	M	7	0
132	21	L6	2	M	7	0
133	21	L6	2	M	7	0
134	21	L6	2	M	7	0
135	22	L6	2	M	2	1
136	22	L6	2	M	2	1
137	22	L6	2	M	2	1
138	22	L6	2	M	2	1
139	22	L6	2	M	2	1
140	22	L6	2	M	3	1
141	22	L6	2	M	6	1
142	22	L6	2	M	8	0
143	22	L6	2	M	8	0
144	23	L6	2	S	2	1
145	23	L6	2	S	4	1
146	23	L6	2	S	4	1
147	23	L6	2	S	5	1
148	23	L6	2	S	6	0
149	23	L6	2	S	6	0
150	23	L6	2	S	6	0
151	23	L6	2	S	6	0
152	24	L6	2	M	1	1
153	24	L6	2	M	2	1
154	24	L6	2	M	5	1
155	24	L6	2	M	6	1
156	24	L6	2	M	7	1
157	24	L6	2	M	7	0
158	24	L6	2	M	7	0
159	25	L6	2	S	2	1
160	25	L6	2	S	2	1
161	25	L6	2	S	4	1
162	25	L6	2	S	7	0
163	25	L6	2	S	7	0
1A	1	E18	1	M	8	0
2A	1	E18	1	M	8	0
3A	1	E18	1	M	8	0
12A	3	E17	1	M	4	1
13A	3	E17	1	M	8	0
14A	3	E17	1	M	8	0
15A	3	E17	1	M	8	0
16A	3	E17	1	M	8	0
17A	3	E17	1	M	8	0
18A	3	E17	1	M	8	0
19A	3	E17	1	M	8	0
20A	4	E16	1	M	8	0
21A	4	E16	1	M	8	0
22A	4	E16	1	M	8	0
23A	4	E16	1	M	8	0
24A	4	E16	1	M	8	0
25A	4	E16	1	M	8	0
26A	4	E16	1	M	8	0
27A	4	E16	1	M	8	0
75A	12	E13	1	M	1	1
76A	12	E13	1	M	8	0
77A	12	E13	1	M	8	0
78A	12	E13	1	M	8	0
79A	12	E13	1	M	8	0
80A	12	E13	1	M	8	0
81A	12	E13	1	M	8	0
82A	12	E13	1	M	8	0
109A	17	E13	1	M	8	0
110A	17	E13	1	M	8	0
111A	17	E13	1	M	8	0
112A	17	E13	1	M	8	0
113A	17	E13	1	M	8	0
36A	6	E16	1	S	8	0
37A	6	E16	1	S	8	0
38A	6	E16	1	S	8	0
39A	6	E16	1	S	8	0
40A	6	E16	1	S	8	0
41A	6	E16	1	S	8	0
42A	6	E16	1	S	8	0
43A	6	E16	1	S	8	0
59A	9	E17	1	S	8	0
60A	9	E17	1	S	8	0
61A	9	E17	1	S	8	0
62A	9	E17	1	S	8	0
63A	9	E17	1	S	8	0
64A	9	E17	1	S	8	0
69A	11	E13	1	S	3	1
70A	11	E13	1	S	8	0
71A	11	E13	1	S	8	0
72A	11	E13	1	S	8	0
73A	11	E13	1	S	8	0
74A	11	E13	1	S	8	0
97A	15	E15	1	S	8	0
98A	15	E15	1	S	8	0
99A	15	E15	1	S	8	0
100A	15	E15	1	S	8	0
101A	15	E15	1	S	8	0
102A	15	E15	1	S	8	0

## Sheet: Sheet2
				participated	total	prop. Participated	prop. did not participate
1=participated			S	45	66	0.681818	0.318182
0=did not participate			M	48	65	0.738462	0.261538
				93	131
	1=correct
	0=incorrect
Aboslute values within each treatment						Frequency within each treatment
	correct	incorrect	total			did not participate	trained color	novel color	Total
S	29	16	45		Non-inoculated		0.644444	0.355556	1
M	31	17	48		Microbe-inoculated		0.645833	0.354167	1
Total	60	33	93
